# Supplementary material for: Biogenic Phosphonate Utilization by Globally Distributed Diatom Thalassiosira pseudonana
Source: Microorganisms. 2024 Apr 10;12(4):761. doi: 10.3390/microorganisms12040761 (PMC11051927; doi:10.3390/microorganisms12040761)
Supplement: Supplementary file 1 [file microorganisms-12-00761-s001.zip]

Archive with 1 entries (1 files):
- microorganisms-2915945-supplementary.pdf
